# Supplementary material for: Machine learning-based prediction of one-year mortality after alloHCT identifies the impact of pre-transplant immunity and inflammation
Source: Front Immunol. 2026 Jan 19;16:1745873. doi: 10.3389/fimmu.2025.1745873 (PMC12861908; doi:10.3389/fimmu.2025.1745873)
Supplement: Supplementary file 5 [file Table2.xlsx]

## Sheet: Tabelle1
Training Set
rank	feature	mean_abs_shap	lowess_thresholds
1	Age at alloHCT	0.028	62.33 (protective→risk)
2	Albumin (g/dL)	0.027	3.93 (risk→protective)
3	pre-transplant CD4+ T cells	0.021	301.41 (risk→protective)
4	CRP (mg/L)	0.018	6.36 (protective→risk)
5	pre-transplant CD8+ T cells	0.018	140.52 (risk→protective), 1051.43 (protective→risk)
6	pre-transplant B-cells	0.018	6.02 (risk→protective)
7	Platelet count	0.017	86.64 (risk→protective)
8	Active disease at alloHCT	0.016
9	Performance status at alloHCT	0.015	84.17 (risk→protective)
10	Mismatch	0.014
Test Set
rank	feature	mean_abs_shap	lowess_thresholds
1	Age at alloHCT (years)	0.03	62.82 (protective→risk)
2	Albumin (g/dL)	0.027	3.89 (risk→protective)
3	pre-transplant B-cells	0.023	3.4 (risk→protective)
4	pre-transplant CD4+ T cells	0.023	288.56 (risk→protective)
5	Active disease at alloHCT	0.022
6	Platelet count	0.021	68.85 (risk→protective)
7	pre-transplant CD8+ T cells	0.021	133.54 (risk→protective), 1259.85 (protective→risk)
8	CRP (mg/L)	0.021	7.09 (protective→risk)
9	Mismatch	0.02
10	Performance status at alloHCT	0.019	82.94 (risk→protective)
Supplementary Table 2. SHAP-based feature importance and LOWESS-derived thresholds in training and test cohorts. Top-ranked features according to mean absolute SHAP values in the training and test sets, with model-derived thresholds from LOWESS-smoothed SHAP dependence plots. Thresholds are reported only when supported by >5 observations above the cut-point.
